# Supplementary material for: Heat-Labile Toxin from Enterotoxigenic Escherichia coli Causes Systemic Impairment in Zebrafish Model
Source: Toxins (Basel). 2021 Jun 12;13(6):419. doi: 10.3390/toxins13060419 (PMC8231604; doi:10.3390/toxins13060419)
Supplement: Supplementary file 1 [file toxins-13-00419-s001.zip]

Archive with 6 entries (4 files):
- toxins-1170504-supplementary/
- toxins-1170504-supplementary/Supplemental Materials/
- toxins-1170504-supplementary/Supplemental Materials/toxins-1170504-Supplementary-Figure S1.pdf
- toxins-1170504-supplementary/Supplemental Materials/Video S1 Microinjection technique through the caudal vein of zebrafish.avi
- toxins-1170504-supplementary/Supplemental Materials/Video S2 Heartbeat of zebrafish larvae microinjected with FITC control group.avi
- toxins-1170504-supplementary/Supplemental Materials/Video S3 Heartbeat of zebrafish larvae microinjected with LTI.avi
